# Supplementary material for: FzlA, an essential regulator of FtsZ filament curvature, controls constriction rate during Caulobacter division
Source: Mol Microbiol. 2017 Dec 1;107(2):180–97. doi: 10.1111/mmi.13876 (PMC5760450; doi:10.1111/mmi.13876)
Supplement: Supplementary file 2 — Supporting Table2 [file MMI-107-180-s002.xlsx]

## Sheet: Sheet1
Supporting Information Table S2: Plasmids used in this study
				Insert 1								Insert 2								Insert 3
plasmid	description	Reference	parent	5' restriction site 1	3' restriction site 1	Insert 1 subcloned from	5' oligo name	3' oligo name	5' oligo sequence	3' oligo sequence	template for site 1	5' restriction site 2	3' restriction site 2	Insert 2 subcloned from	5' oligo name	3' oligo name	5' oligo sequence	3' oligo sequence	template for site 2	5' restriction site 3	3' restriction site 3	Insert 3 subcloned from	5' oligo name	3' oligo name	5' oligo sequence	3' oligo sequence	template for site 3	QuikChange Oligo 1 name	QuikChange Oligo 2 name	QuikChange Oligo 1 seqeunce	QuikChange Oligo 2 sequence	QuickChange Template
pEG327	pET28c fzlA; replicating plasmid for IPTG-inducible expression of his6-fzlA in E. coli	Goley et al., 2010	pET28c	NA	NA	NA	NA	NA	NA	NA	NA	NA	NA	NA	NA	NA	NA	NA	NA	NA	NA	NA	NA	NA	NA	NA	NA	NA	NA	NA	NA	NA
pEG333	pNPTS138 fzlAupstream-fzlAΔ19-665-fzlAdownstream; suicide plasmid for replacement of fzlA with ΔfzlA	Goley et al., 2010	pNPTS138	NA	NA	NA	NA	NA	NA	NA	NA	NA	NA	NA	NA	NA	NA	NA	NA	NA	NA	NA	NA	NA	NA	NA	NA	NA	NA	NA	NA	NA
pEG342	pXYFPC-1 fzla; integrating plasmid for xylose-inducible fzlA expression (Stop codon before YFP)	Goley et al., 2010	pXYFPC-1	NA	NA	NA	NA	NA	NA	NA	NA	NA	NA	NA	NA	NA	NA	NA	NA	NA	NA	NA	NA	NA	NA	NA	NA	NA	NA	NA	NA	NA
pEG392	pVCHYN4 fzlA; integrating plasmid for vanillate-inducible mCherry-fzlA expression	This study	pVCHYN-4	KpnI	EcoRI	NA	oEG257	oEG234	gagcatggtaccatgagcgtcgaacgtac	GAGCTCGAATTCTCAGAAATCGAGATCG	Caulobacter genome (NA1000)	NA	NA	NA	NA	NA	NA	NA	NA	NA	NA	NA	NA	NA	NA	NA	NA	NA	NA	NA	NA	NA
pEG408	pNPTS138 fzlAupstream-mCherry-fzla-fzlAdownstream	Goley et al., 2011	pNPTS138	HindIII	KpnI	NA	NA	NA	NA	NA	NA	NA	NA	NA	NA	NA	NA	NA	NA	NA	NA	NA	NA	NA	NA	NA	NA	NA	NA	NA	NA	NA
pEG449	pET28a FtsZ-venus; replicating plasmid for IPTG inducible expression of FtsZ-venus in E. coli	This study	pET28a	NA	NA	NA	NA	NA	NA	NA	NA	NA	NA	NA	NA	NA	NA	NA	NA	NA	NA	NA	NA	NA	NA	NA	NA	NA	NA	NA	NA	NA
pEG678	pX1 ftsZΔCTLC; integrating plasmid for xylose-inducible expression of FtsZΔCTLC	Sundararajan et al., 2015	pX1	NdeI	KpnI	NA	NA	NA	NA	NA	NA	NA	NA	NA	NA	NA	NA	NA	NA	NA	NA	NA	NA	NA	NA	NA	NA	NA	NA	NA	NA	NA
pEG681	pET21a ftsZΔCTL; high copy plasmid for IPTG-inducible expression of FtsZΔCTL in E. coli	Sundararajan et al., 2015	NA	NA	NA	NA	NA	NA	NA	NA	NA	NA	NA	NA	NA	NA	NA	NA	NA	NA	NA	NA	NA	NA	NA	NA	NA	NA	NA	NA	NA	NA
pEG682	pET21a ftsZΔCTLC; high copy plasmid for IPTG-inducible expression of FtsZΔCTLC in E. coli	This study	pET21a	NdeI	SacI	pEG678	NA	NA	NA	NA	NA	NA	NA	NA	NA	NA	NA	NA	NA	NA	NA	NA	NA	NA	NA	NA	NA	NA	NA	NA	NA	NA
pEG786	pVCHYN2 fzlaUE2; integrating plasmid for vanillate-inducible mCherry-fzlAUE2 expression	This study (Phil Cox)	pVCHYN2	KpnI	EcoRI	NA	oEG257	oEG513	gagcatggtaccatgagcgtcgaacgtac	GATCgaattctcagaaCTTgagatcgtcata	pEG327	NA	NA	NA	NA	NA	NA	NA	NA	NA	NA	NA	NA	NA	NA	NA	NA	NA	NA	NA	NA	NA
pEG789	pVCHYN2 fzlaW11; integrating plasmid for vanillate-inducible mCherry-fzlaW11 expression	This study	pVCHYN2	KpnI	EcoRI	NA	oEG257	oEG512	gagcatggtaccatgagcgtcgaacgtac	GATCgaattctcaGGCatcgagatcgtcatagtg	pEG327	NA	NA	NA	NA	NA	NA	NA	NA	NA	NA	NA	NA	NA	NA	NA	NA	NA	NA	NA	NA	NA
pEG791	pVCHYN2 fzlaUN2; integrating plasmid for vanillate-inducible mCherry-fzlaUN2 expression	This study	pVCHYN2	KpnI	EcoRI	NA	oEG257	oEG510	gagcatggtaccatgagcgtcgaacgtac	GATCgaattctcagaaatcgagatcgtcGGCgtgcgc	pEG327	NA	NA	NA	NA	NA	NA	NA	NA	NA	NA	NA	NA	NA	NA	NA	NA	NA	NA	NA	NA	NA
pEG910	pVCHYN2 fzlA; integrating plasmid for vanillate-inducible mCherry-fzlA expression	This study	pVCHYN2	KpnI	NheI	pEG392	NA	NA	NA	NA	NA	NA	NA	NA	NA	NA	NA	NA	NA	NA	NA	NA	NA	NA	NA	NA	NA	NA	NA	NA	NA	NA
pEG911	pVCHYN2 fzlaNH1; integrating plasmid for vanillate-inducible mCherry-fzlANH1 expression	This study	pEG910	NA	NA	NA	NA	NA	NA	NA	NA	NA	NA	NA	NA	NA	NA	NA	NA	NA	NA	NA	NA	NA	NA	NA	NA	oEG623	oEG624	ggatgggtgcggcggacctggcc	ccggacctggccgccgcggagcagggtcgtgaagcc	pEG910
pEG912	pVCHYN2 fzlaUN1; integrating plasmid for vanillate-inducible mCherry-fzlAUN1 expression	This study	pEG910	NA	NA	NA	NA	NA	NA	NA	NA	NA	NA	NA	NA	NA	NA	NA	NA	NA	NA	NA	NA	NA	NA	NA	NA	oEG623	NA	ggatgggtgcggcggacctggcc	NA	pEG910
pEG913	pVCHYN2 fzlaUE1; integrating plasmid for vanillate-inducible mCherry-fzlAUE1 expression	This study	pEG791	NA	NA	NA	NA	NA	NA	NA	NA	NA	NA	NA	NA	NA	NA	NA	NA	NA	NA	NA	NA	NA	NA	NA	NA	oEG627	NA	ccgcgcacgccgacgatctcaaggcctgagaattcgaacgttacg	NA	pEG791
pEG914	pVCHYN2 fzlaST6; integrating plasmid for vanillate-inducible mCherry-fzlAST6 expression	This study	pEG910	NA	NA	NA	NA	NA	NA	NA	NA	NA	NA	NA	NA	NA	NA	NA	NA	NA	NA	NA	NA	NA	NA	NA	NA	oEG625	oEG626	cggcgacgtgccggcgaaggacttccag	acttccaggcggccgagacgtggtacatg	pEG910
pEG915	pVCHYN2 fzlaSOL5; integrating plasmid for vanillate-inducible mCherry-fzlASOL5 expression	This study	pEG910	NA	NA	NA	NA	NA	NA	NA	NA	NA	NA	NA	NA	NA	NA	NA	NA	NA	NA	NA	NA	NA	NA	NA	NA	oEG625	NA	cggcgacgtgccggcgaaggacttccag	NA	pEG910
pEG957	pKT25 fzlA; Replicating plasmid for expression of N-terminally tagged T25-FzlA fusion protein, for bacterial two-hybrid screen	This study	pKT25	XbaI	KpnI	NA	oEG439	oEG440	gactTctagagatgagcgtcgaacgtac	gactGgtacccgtcagaaatcgagatc	Caulobacter genome (NA1000)	NA	NA	NA	NA	NA	NA	NA	NA	NA	NA	NA	NA	NA	NA	NA	NA	NA	NA	NA	NA	NA
pEG958	pUT18C fzlA; Replicating plasmid for expression of N-terminally tagged T18-FzlA fusion protein, for bacterial two-hybrid screen	This study	pUT18C	XbaI	KpnI	NA	oEG439	oEG440	gactTctagagatgagcgtcgaacgtac	gactGgtacccgtcagaaatcgagatc	Caulobacter genome (NA1000)	NA	NA	NA	NA	NA	NA	NA	NA	NA	NA	NA	NA	NA	NA	NA	NA	NA	NA	NA	NA	NA
pEG959	pKNT25 fzlA; Replicating plasmid for expression of C-terminally tagged FzlA-T25 fusion protein, for bacterial two-hybrid screen	This study	pKNT25	HindIII	SacI	NA	oEG437	oEG438	gactAagcttgatgagcgtcgaacgtac	gactGagctcgggaaatcgagatcgtc	Caulobacter genome (NA1000)	NA	NA	NA	NA	NA	NA	NA	NA	NA	NA	NA	NA	NA	NA	NA	NA	NA	NA	NA	NA	NA
pEG994	pTB146 fzlA; replicating plasmid for IPTG-inducible expression of his6-SUMO-fzlA in E. coli	This study	pTB146	SapI	NotI	NA	OEG670	OEG671	gactgctcttctggtATGAGCGTCGAACGTACTCT	catgcggccgcTCAGAAATCGAGATCGTCAT	pEG910	NA	NA	NA	NA	NA	NA	NA	NA	NA	NA	NA	NA	NA	NA	NA	NA	NA	NA	NA	NA	NA
pEG997	pTB146 fzlANH1; replicating plasmid for IPTG-inducible expression of his6-SUMO-fzlANH1 in E. coli	This study	pTB146	SapI	NotI	NA	OEG670	OEG671	gactgctcttctggtATGAGCGTCGAACGTACTCT	catgcggccgcTCAGAAATCGAGATCGTCAT	pEG911	NA	NA	NA	NA	NA	NA	NA	NA	NA	NA	NA	NA	NA	NA	NA	NA	NA	NA	NA	NA	NA
pEG996	pUT18 fzlA; Replicating plasmid for expression of C-terminally tagged FzlA-T18 fusion protein, for bacterial two-hybrid screen	This study	pUT18	HindIII	SacI	NA	oEG437	oEG438	gactAagcttgatgagcgtcgaacgtac	gactGagctcgggaaatcgagatcgtc	Caulobacter genome (NA1000)	NA	NA	NA	NA	NA	NA	NA	NA	NA	NA	NA	NA	NA	NA	NA	NA	NA	NA	NA	NA	NA
pEG1078	pVCHYN2 fzlaW1; integrating plasmid for vanillate-inducible mCherry-fzlAW1 expression	This study	pEG910	NA	NA	NA	NA	NA	NA	NA	NA	NA	NA	NA	NA	NA	NA	NA	NA	NA	NA	NA	NA	NA	NA	NA	NA	oEG703	NA	tccctctcgacgccgcctcgcga	NA	pEG910
pEG1079	pVCHYN2 fzlaSOL1; integrating plasmid for vanillate-inducible mCherry-fzlASOL1 expression	This study	pEG910	NA	NA	NA	NA	NA	NA	NA	NA	NA	NA	NA	NA	NA	NA	NA	NA	NA	NA	NA	NA	NA	NA	NA	NA	oEG704	NA	ctcgcgacaggtggacctggcgctgggc	NA	pEG910
pEG1080	pVCHYN2 fzlaW2; integrating plasmid for vanillate-inducible mCherry-fzlAW2 expression	This study	pEG910	NA	NA	NA	NA	NA	NA	NA	NA	NA	NA	NA	NA	NA	NA	NA	NA	NA	NA	NA	NA	NA	NA	NA	NA	oEG706	oEG707	gctgggcgagaaggacctgccgttcgtc	catatcgaggagaccaaaaccaaaccgccgctcttgg	pEG910
pEG1082	pVCHYN2 fzlaNB1; integrating plasmid for vanillate-inducible mCherry-fzlANB1 expression	This study	pEG910	NA	NA	NA	NA	NA	NA	NA	NA	NA	NA	NA	NA	NA	NA	NA	NA	NA	NA	NA	NA	NA	NA	NA	NA	oEG708	oEG709	gcaggtccgctacgcggagatgccgccc	tcacgagaagatggagaaagatctgctgcggatgggtgc	pEG910
pEG1084	pVCHYN2 fzlaW4; integrating plasmid for vanillate-inducible mCherry-fzlAW4 expression	This study	pEG910	NA	NA	NA	NA	NA	NA	NA	NA	NA	NA	NA	NA	NA	NA	NA	NA	NA	NA	NA	NA	NA	NA	NA	NA	oEG711	NA	gccgctcttgggcgaccgtccggccgagcgc	NA	pEG910
pEG1085	pVCHYN2 fzlaST2; integrating plasmid for vanillate-inducible mCherry-fzlAST2 expression	This study	pEG910	NA	NA	NA	NA	NA	NA	NA	NA	NA	NA	NA	NA	NA	NA	NA	NA	NA	NA	NA	NA	NA	NA	NA	NA	oEG712	NA	cgatccggccgaggacgccaaggctgaccggctcttgcag	NA	pEG910
pEG1086	pVCHYN2 fzlaSOL2; integrating plasmid for vanillate-inducible mCherry-fzlASOL2 expression	This study	pEG910	NA	NA	NA	NA	NA	NA	NA	NA	NA	NA	NA	NA	NA	NA	NA	NA	NA	NA	NA	NA	NA	NA	NA	NA	oEG713	NA	gcgcgccgaggctcgcgatctcttgcaggcgttcaagcgcaagttcgacaacg	NA	pEG910
pEG1087	pVCHYN2 fzlaWB1; integrating plasmid for vanillate-inducible mCherry-fzlAWB1 expression	This study	pEG910	NA	NA	NA	NA	NA	NA	NA	NA	NA	NA	NA	NA	NA	NA	NA	NA	NA	NA	NA	NA	NA	NA	NA	NA	oEG714	oEG715	gttcgatcgcaagttccgcaacgaggtcaacggc	gcttcacgagaagatgaagaaacggctgctgcg	pEG910
pEG1088	pVCHYN2 fzlaSOL4; integrating plasmid for vanillate-inducible mCherry-fzlASOL4 expression	This study	pEG910	NA	NA	NA	NA	NA	NA	NA	NA	NA	NA	NA	NA	NA	NA	NA	NA	NA	NA	NA	NA	NA	NA	NA	NA	oEG717	oEG718	cgcaagttcgacaacaaggtcaacggcttcc	gaagccctgcgcatggatcttggctatatcg	pEG910
pEG1090	pVCHYN2 fzlaNB2; integrating plasmid for vanillate-inducible mCherry-fzlANB2 expression	This study	pEG910	NA	NA	NA	NA	NA	NA	NA	NA	NA	NA	NA	NA	NA	NA	NA	NA	NA	NA	NA	NA	NA	NA	NA	NA	oEG719	NA	cggcttcctgcttcacaagaagatggagaaacg	NA	pEG910
pEG1091	pVCHYN2 fzlaW5; integrating plasmid for vanillate-inducible mCherry-fzlAW5 expression	This study	pEG910	NA	NA	NA	NA	NA	NA	NA	NA	NA	NA	NA	NA	NA	NA	NA	NA	NA	NA	NA	NA	NA	NA	NA	NA	oEG721	oEG722	gcttcctgcttcacgaggatatggagaaacggctgct	tcgactacttcggccgcgtgccgtggaagg	pEG910
pEG1093	pVCHYN2 fzlaW6; integrating plasmid for vanillate-inducible mCherry-fzlAW6 expression	This study	pEG910	NA	NA	NA	NA	NA	NA	NA	NA	NA	NA	NA	NA	NA	NA	NA	NA	NA	NA	NA	NA	NA	NA	NA	NA	oEG723	NA	tgggtgcgccgcgcctggccgccc	NA	pEG910
pEG1094	pVCHYN2 fzlaNH2; integrating plasmid for vanillate-inducible mCherry-fzlANH2 expression	This study	pEG910	NA	NA	NA	NA	NA	NA	NA	NA	NA	NA	NA	NA	NA	NA	NA	NA	NA	NA	NA	NA	NA	NA	NA	NA	oEG724	NA	gccctgcgccagggtgataaagccctgcgcatgc	NA	pEG910
pEG1095	pVCHYN2 fzlaNH3; integrating plasmid for vanillate-inducible mCherry-fzlANH3 expression	This study	pEG910	NA	NA	NA	NA	NA	NA	NA	NA	NA	NA	NA	NA	NA	NA	NA	NA	NA	NA	NA	NA	NA	NA	NA	NA	oEG725	NA	gggtcgtgaagccctggacatgcatcttggctat	NA	pEG910
pEG1097	pVCHYN2 fzlaST3; integrating plasmid for vanillate-inducible mCherry-fzlAST3 expression	This study	pEG910	NA	NA	NA	NA	NA	NA	NA	NA	NA	NA	NA	NA	NA	NA	NA	NA	NA	NA	NA	NA	NA	NA	NA	NA	oEG726	oEG727	cgcatgcatcttggctatatcaagagcctgctgcag	cggcgacgtgccgtgggatcgcttccaggcggccaag	pEG910
pEG1098	pVCHYN2 fzlaW7; integrating plasmid for vanillate-inducible mCherry-fzlAW7 expression	This study	pEG910	NA	NA	NA	NA	NA	NA	NA	NA	NA	NA	NA	NA	NA	NA	NA	NA	NA	NA	NA	NA	NA	NA	NA	NA	oEG728	NA	ctatatcgagagcgcgctgcagaccgacgactggctggcg	NA	pEG910
pEG1100	pVCHYN2 fzlaST4; integrating plasmid for vanillate-inducible mCherry-fzlAST4 expression	This study	pEG910	NA	NA	NA	NA	NA	NA	NA	NA	NA	NA	NA	NA	NA	NA	NA	NA	NA	NA	NA	NA	NA	NA	NA	NA	oEG731	oEG732	cagacccgcgacgcgctggcgggtcg	caggcggccaagacggcgtacatggatctcaagtcgaggccg	pEG910
pEG1101	pVCHYN2 fzlaST5; integrating plasmid for vanillate-inducible mCherry-fzlAST5 expression	This study	pEG910	NA	NA	NA	NA	NA	NA	NA	NA	NA	NA	NA	NA	NA	NA	NA	NA	NA	NA	NA	NA	NA	NA	NA	NA	oEG733	NA	cggtgatcgactacttctgggactggccgtggaaggacttcc	NA	pEG910
pEG1102	pVCHYN2 fzlaSOL6; integrating plasmid for vanillate-inducible mCherry-fzlASOL6 expression	This study	pEG910	NA	NA	NA	NA	NA	NA	NA	NA	NA	NA	NA	NA	NA	NA	NA	NA	NA	NA	NA	NA	NA	NA	NA	NA	oEG735	NA	cgaggccgtgcttcgatccgatcgcggccgaccgctggc	NA	pEG910
pEG1103	pVCHYN2 fzlaW9; integrating plasmid for vanillate-inducible mCherry-fzlAW9 expression	This study	pEG910	NA	NA	NA	NA	NA	NA	NA	NA	NA	NA	NA	NA	NA	NA	NA	NA	NA	NA	NA	NA	NA	NA	NA	NA	oEG736	NA	gccgatcctggcccgcgactggcccggcctc	NA	pEG910
pEG1104	pVCHYN2 fzlaW10; integrating plasmid for vanillate-inducible mCherry-fzlAW10 expression	This study	pEG910	NA	NA	NA	NA	NA	NA	NA	NA	NA	NA	NA	NA	NA	NA	NA	NA	NA	NA	NA	NA	NA	NA	NA	NA	oEG737	NA	gcctcgcggcggccgcggactatgac	NA	pEG910
pEG1105	pVCHYN2 fzlaW3; integrating plasmid for vanillate-inducible mCherry-fzlAW3 expression	This study	pEG910	NA	NA	NA	NA	NA	NA	NA	NA	NA	NA	NA	NA	NA	NA	NA	NA	NA	NA	NA	NA	NA	NA	NA	NA	oEG710	NA	cggtgctggtcgagaccgatgatcaggacaacctcgtgatctgcg	NA	pEG910
pEG1106	pVCHYN2 fzlaSOL3; integrating plasmid for vanillate-inducible mCherry-fzlASOL3 expression	This study	pEG910	NA	NA	NA	NA	NA	NA	NA	NA	NA	NA	NA	NA	NA	NA	NA	NA	NA	NA	NA	NA	NA	NA	NA	NA	oEG714	oEG716	gttcgatcgcaagttccgcaacgaggtcaacggc	gagaaacggctgctggatatgggtgcgccggac	pEG910
pEG1107	pVCHYN2 fzlaW8; integrating plasmid for vanillate-inducible mCherry-fzlAW8 expression	This study	pEG910	NA	NA	NA	NA	NA	NA	NA	NA	NA	NA	NA	NA	NA	NA	NA	NA	NA	NA	NA	NA	NA	NA	NA	NA	oEG729	oEG730	ctgcagacccgccgctggctggcggg	gcgactggctggcgggtgatgacatgagcctggcagatt	pEG910
pEG1108	pVCHYN2 fzlaST7; integrating plasmid for vanillate-inducible mCherry-fzlAST7 expression	This study	pEG910	NA	NA	NA	NA	NA	NA	NA	NA	NA	NA	NA	NA	NA	NA	NA	NA	NA	NA	NA	NA	NA	NA	NA	NA	oEG734	NA	ccaagacgtggtacatgaagctcgatgcggatgcgtgcttcaggccgatcctggcc	NA	pEG910
pEG1112	pVCHYN2 fzlaST1; integrating plasmid for vanillate-inducible mCherry-fzlAST1 expression	This study	pEG910	NA	NA	NA	NA	NA	NA	NA	NA	NA	NA	NA	NA	NA	NA	NA	NA	NA	NA	NA	NA	NA	NA	NA	NA	oEG705	NA	ctggcgctgggcaagaagcgcctgc	NA	pEG910
pEG1120	pTB146 fzlAWB1; replicating plasmid for IPTG-inducible expression of his6-SUMO-fzlAWB1 in E. coli	This study	pTB146	SapI	NotI	NA	OEG670	OEG671	gactgctcttctggtATGAGCGTCGAACGTACTCT	catgcggccgcTCAGAAATCGAGATCGTCAT	pEG1087	NA	NA	NA	NA	NA	NA	NA	NA	NA	NA	NA	NA	NA	NA	NA	NA	NA	NA	NA	NA	NA
pEG1121	pTB146 fzlANB2; replicating plasmid for IPTG-inducible expression of his6-SUMO-fzlANB2 in E. coli	This study	pTB146	SapI	NotI	NA	OEG670	OEG671	gactgctcttctggtATGAGCGTCGAACGTACTCT	catgcggccgcTCAGAAATCGAGATCGTCAT	pEG1090	NA	NA	NA	NA	NA	NA	NA	NA	NA	NA	NA	NA	NA	NA	NA	NA	NA	NA	NA	NA	NA
pEG1122	pTB146 fzlANH2; replicating plasmid for IPTG-inducible expression of his6-SUMO-fzlANH2 in E. coli	This study	pTB146	SapI	NotI	NA	OEG670	OEG671	gactgctcttctggtATGAGCGTCGAACGTACTCT	catgcggccgcTCAGAAATCGAGATCGTCAT	pEG1094	NA	NA	NA	NA	NA	NA	NA	NA	NA	NA	NA	NA	NA	NA	NA	NA	NA	NA	NA	NA	NA
pEG1124	pTB146 fzlANB1; replicating plasmid for IPTG-inducible expression of his6-SUMO-fzlANB1 in E. coli	This study	pTB146	SapI	NotI	NA	OEG670	OEG671	gactgctcttctggtATGAGCGTCGAACGTACTCT	catgcggccgcTCAGAAATCGAGATCGTCAT	pEG1082	NA	NA	NA	NA	NA	NA	NA	NA	NA	NA	NA	NA	NA	NA	NA	NA	NA	NA	NA	NA	NA
pEG1125	pTB146 fzlANH3; replicating plasmid for IPTG-inducible expression of his6-SUMO-fzlANH3 in E. coli	This study	pTB146	SapI	NotI	NA	OEG670	OEG671	gactgctcttctggtATGAGCGTCGAACGTACTCT	catgcggccgcTCAGAAATCGAGATCGTCAT	pEG1095	NA	NA	NA	NA	NA	NA	NA	NA	NA	NA	NA	NA	NA	NA	NA	NA	NA	NA	NA	NA	NA
pEG1152	pTB146 fzlAUN1; replicating plasmid for IPTG-inducible expression of his6-SUMO-fzlAUN1 in E. coli	This study	pTB146	SapI	NotI	NA	OEG670	OEG671	gactgctcttctggtATGAGCGTCGAACGTACTCT	catgcggccgcTCAGAAATCGAGATCGTCAT	pEG912	NA	NA	NA	NA	NA	NA	NA	NA	NA	NA	NA	NA	NA	NA	NA	NA	NA	NA	NA	NA	NA
pEG1186	pNPTS138 fzlAupstream-fzlANH3-fzlAdownstream; suicide plasmid for replacement of fzlA with fzlANH3	This study	pNPTS138	HindIII	XhoI	NA	oEG237	oEG254	CTAGACAAGCTTCCAAGGCGAGCCGGGCGAGATC	GAGCTCgaattctcGAAATCGAGATCGTCATAG	Caulobacter genome (NA1000)	XhoI	NciI	NA	oEG670	oEG671	gactgctcttctggtATGAGCGTCGAACGTACTCT	catgcggccgcTCAGAAATCGAGATCGTCAT	pEG1095	NciI	NheI	NA	oEG249	oEG240	ctagacgaattcGCAAGTTCGACAACGAG	GTACTGCTAGCACGTCGAGGCACGCG	Caulobacter genome (NA1000)	NA	NA	NA	NA	NA
pEG1189	pNPTS138 fzlAupstream-fzlANH2-fzlAdownstream; suicide plasmid for replacement of fzlA with fzlANH2	This study	pNPTS138	HindIII	XhoI	NA	oEG237	oEG254	CTAGACAAGCTTCCAAGGCGAGCCGGGCGAGATC	GAGCTCgaattctcGAAATCGAGATCGTCATAG	Caulobacter genome (NA1000)	XhoI	NciI	NA	oEG670	oEG671	gactgctcttctggtATGAGCGTCGAACGTACTCT	catgcggccgcTCAGAAATCGAGATCGTCAT	pEG1094	NciI	NheI	NA	oEG249	oEG240	ctagacgaattcGCAAGTTCGACAACGAG	GTACTGCTAGCACGTCGAGGCACGCG	Caulobacter genome (NA1000)	NA	NA	NA	NA	NA
pEG1205	pMR10 Plac MCS (ydeH removed); Replicating low copy number plasmid for IPTG-inducible expression of proteins	This study	pSA280	NA	NA	NA	NA	NA	NA	NA	NA	NA	NA	NA	NA	NA	NA	NA	NA	NA	NA	NA	NA	NA	NA	NA	NA	NA	NA	NA	NA	NA
pEG1206	pMR20 PlaclacI PlacclpP; Low copy plasmid for IPTG-inducible expression of clpP	Aakre et al., 2013	pMR20	NA	NA	NA	NA	NA	NA	NA	NA	NA	NA	NA	NA	NA	NA	NA	NA	NA	NA	NA	NA	NA	NA	NA	NA	NA	NA	NA	NA	NA
pEG1222	pMR10 Plac FtsZ-venus; Replicating low copy number plasmid for IPTG-inducible expression of FtsZ-venus	This study	pEG1205	SacI	KpnI	NA	oEG805	oEG806	GATCGAGCTCatggctatttctctttccgc	GATCGGTACCGCTAGCttacttgtacagctcgtccatgc	pEG449	NA	NA	NA	NA	NA	NA	NA	NA	NA	NA	NA	NA	NA	NA	NA	NA	NA	NA	NA	NA	NA
pEG1233	pRVMCS-6 Plac lacI ftsZ-venus; low-copy replicating plasmid for IPTG-inducible ftsZ-venus expression	This study	pRVMCS-6	HindIII	NheI	pEG1222	NA	NA	NA	NA	NA	NA	NA	NA	NA	NA	NA	NA	NA	NA	NA	NA	NA	NA	NA	NA	NA	NA	NA	NA	NA	NA
pEG1235	pNPTS138 fzlAupstream-fzlAUN1-fzlAdownstream; suicide plasmid for replacement of fzlA with fzlAUN1	This study	pNPTS138	HindIII	XhoI	NA	oEG237	oEG254	CTAGACAAGCTTCCAAGGCGAGCCGGGCGAGATC	GAGCTCgaattctcGAAATCGAGATCGTCATAG	Caulobacter genome (NA1000)	XhoI	NciI	NA	oEG670	oEG671	gactgctcttctggtATGAGCGTCGAACGTACTCT	catgcggccgcTCAGAAATCGAGATCGTCAT	pEG912	NciI	NheI	NA	oEG249	oEG240	ctagacgaattcGCAAGTTCGACAACGAG	GTACTGCTAGCACGTCGAGGCACGCG	Caulobacter genome (NA1000)	NA	NA	NA	NA	NA
pEG1236	pTB146 fzlAUE1; replicating plasmid for IPTG-inducible expression of his6-SUMO-fzlAUE1 in E. coli	This study	pTB146	SapI	NotI	NA	OEG670	oEG817	gactgctcttctggtATGAGCGTCGAACGTACTCT	catgcggccgctcaGGCCTTgagatcgtcGGC	pEG913	NA	NA	NA	NA	NA	NA	NA	NA	NA	NA	NA	NA	NA	NA	NA	NA	NA	NA	NA	NA	NA
pEG1241	pTB146 fzlAUE2; replicating plasmid for IPTG-inducible expression of his6-SUMO-fzlAUE2 in E. coli	This study	pTB146	SapI	NotI	NA	OEG670	oEG816	gactgctcttctggtATGAGCGTCGAACGTACTCT	catgcggccgcTCAGAActtGAGATCGTCAT	pEG786	NA	NA	NA	NA	NA	NA	NA	NA	NA	NA	NA	NA	NA	NA	NA	NA	NA	NA	NA	NA	NA
pEG1393	pUC-IDT-AMP fzlAupstream-3xFLAG-fzlA	This study	NA (whole plasmid synthesized by IDT)	HindIII	KpnI	NA	NA	NA	NA	NA	NA	NA	NA	NA	NA	NA	NA	NA	NA	NA	NA	NA	NA	NA	NA	NA	NA	NA	NA	NA	NA	NA
pEG1396	pNPTS138 fzlAupstream-3xFLAG-fzlA-fzlAdownstream, suicide plasmid for replacement of fzlA with 3xFLAG-fzlA	This study	pEG408	HindIII	KpnI	pEG1393	NA	NA	NA	NA	NA	NA	NA	NA	NA	NA	NA	NA	NA	NA	NA	NA	NA	NA	NA	NA	NA	NA	NA	NA	NA	NA
pET21a	pET21a; high copy plasmid for IPTG-inducible expression of genes in E. coli; ampR	Novagen	NA	NA	NA	NA	NA	NA	NA	NA	NA	NA	NA	NA	NA	NA	NA	NA	NA	NA	NA	NA	NA	NA	NA	NA	NA	NA	NA	NA	NA	NA
pET28a	pET28a; replicatin plasmid for IPTG-inducible expression of hist-tagged proteins in E. coli; kanR	Novagen	NA	NA	NA	NA	NA	NA	NA	NA	NA	NA	NA	NA	NA	NA	NA	NA	NA	NA	NA	NA	NA	NA	NA	NA	NA	NA	NA	NA	NA	NA
pET28c	pET28c; plasmid for IPTG-inducible expression of his6-tagged proteins in E. coli; kanR	Novagen	NA	NA	NA	NA	NA	NA	NA	NA	NA	NA	NA	NA	NA	NA	NA	NA	NA	NA	NA	NA	NA	NA	NA	NA	NA	NA	NA	NA	NA	NA
pKNT25	pKNT25; Replicating plasmid for expression of C-terminally tagged T25 fusion protein, for bacterial two-hybrid screen; kanR	Aurelia Battesti	NA	NA	NA	NA	NA	NA	NA	NA	NA	NA	NA	NA	NA	NA	NA	NA	NA	NA	NA	NA	NA	NA	NA	NA	NA	NA	NA	NA	NA	NA
pKT25	pKT25; Replicating plasmid for expression of N-terminally tagged T25 fusion protein, for bacterial two-hybrid screen; kanR	Aurelia Battesti	NA	NA	NA	NA	NA	NA	NA	NA	NA	NA	NA	NA	NA	NA	NA	NA	NA	NA	NA	NA	NA	NA	NA	NA	NA	NA	NA	NA	NA	NA
pMR10	pMR10; Low copy plasmid; kanR	Mohr and Roberts, unpublished	NA	NA	NA	NA	NA	NA	NA	NA	NA	NA	NA	NA	NA	NA	NA	NA	NA	NA	NA	NA	NA	NA	NA	NA	NA	NA	NA	NA	NA	NA
pMR20	pMR20; Low copy plasmid; tetR	Roberts et al., 1996	NA	NA	NA	NA	NA	NA	NA	NA	NA	NA	NA	NA	NA	NA	NA	NA	NA	NA	NA	NA	NA	NA	NA	NA	NA	NA	NA	NA	NA	NA
pMT219	pET21a ftsZ; high copy replicating plasmid for IPTG-inducible expression of FtsZ in E. coli	Thanbichler et al., 2006	NA	NA	NA	NA	NA	NA	NA	NA	NA	NA	NA	NA	NA	NA	NA	NA	NA	NA	NA	NA	NA	NA	NA	NA	NA	NA	NA	NA	NA	NA
pNPTS138	pNPTS138; kanamycin resistant suicide plasmid for allele exchange in C. crescentus; kanR	MRK Alley, unpublished	NA	NA	NA	NA	NA	NA	NA	NA	NA	NA	NA	NA	NA	NA	NA	NA	NA	NA	NA	NA	NA	NA	NA	NA	NA	NA	NA	NA	NA	NA
pRVMCS-6	pRVMCS-6; low-copy replicating plasmid for vanillate-inducible gene expression; chlorR	Thanbichler et al., 2007	NA	NA	NA	NA	NA	NA	NA	NA	NA	NA	NA	NA	NA	NA	NA	NA	NA	NA	NA	NA	NA	NA	NA	NA	NA	NA	NA	NA	NA	NA
pSA280	pMR10 Plac ydeH-3xFLAG; Replicating low copy number plasmid for IPTG-inducible expression of ydeH	Abel et al., 2013	pMR10	NA	NA	NA	NA	NA	NA	NA	NA	NA	NA	NA	NA	NA	NA	NA	NA	NA	NA	NA	NA	NA	NA	NA	NA	NA	NA	NA	NA	NA
pTB146	pTB146; plasmid for IPTG-inducible expression of his6-SUMO-tagged proteins in E. coli; ampR	Bendezú et al., 2009	NA	NA	NA	NA	NA	NA	NA	NA	NA	NA	NA	NA	NA	NA	NA	NA	NA	NA	NA	NA	NA	NA	NA	NA	NA	NA	NA	NA	NA	NA
pUT18	pUT18; Replicating plasmid for expression of C-terminally tagged T18 fusion protein, for bacterial two-hybrid screen; ampR	Aurelia Battesti	NA	NA	NA	NA	NA	NA	NA	NA	NA	NA	NA	NA	NA	NA	NA	NA	NA	NA	NA	NA	NA	NA	NA	NA	NA	NA	NA	NA	NA	NA
pUT18C	pUT18C; Replicating plasmid for expression of N-terminally tagged T18 fusion protein, for bacterial two-hybrid screen; ampR	Aurelia Battesti	NA	NA	NA	NA	NA	NA	NA	NA	NA	NA	NA	NA	NA	NA	NA	NA	NA	NA	NA	NA	NA	NA	NA	NA	NA	NA	NA	NA	NA	NA
pVCHYN2	pVCHYN2; plasmid for integration of vanillate-inducible N-terminal mCherry fusions at the vanA locus in C. crescentus; kanR	Thanbichler et al., 2007	NA	NA	NA	NA	NA	NA	NA	NA	NA	NA	NA	NA	NA	NA	NA	NA	NA	NA	NA	NA	NA	NA	NA	NA	NA	NA	NA	NA	NA	NA
pVCHYN4	pVCHYN4; plasmid for integration of vanillate-inducible N-terminal mCherry fusions at the vanA locus in C. crescentus; gentR	Thanbichler et al., 2007	NA	NA	NA	NA	NA	NA	NA	NA	NA	NA	NA	NA	NA	NA	NA	NA	NA	NA	NA	NA	NA	NA	NA	NA	NA	NA	NA	NA	NA	NA
pXYFPC-1	pXYFPC-1; integrating plasmid for xylose-inducible C-terminal YFP fusions at the xylX locus in C. crescentus; specR	Thanbichler et al., 2007	NA	NA	NA	NA	NA	NA	NA	NA	NA	NA	NA	NA	NA	NA	NA	NA	NA	NA	NA	NA	NA	NA	NA	NA	NA	NA	NA	NA	NA	NA
pX1	pX1 (pXCFPN-1); Integrating plasmid for xylose-inducible N-terminal cfp fusions at the xylX locus in C. crescentus; specR	Thanbichler et al., 2007	NA	NA	NA	NA	NA	NA	NA	NA	NA	NA	NA	NA	NA	NA	NA	NA	NA	NA	NA	NA	NA	NA	NA	NA	NA	NA	NA	NA	NA	NA
