# Supplementary material for: FzlA, an essential regulator of FtsZ filament curvature, controls constriction rate during Caulobacter division
Source: Mol Microbiol. 2017 Dec 1;107(2):180–97. doi: 10.1111/mmi.13876 (PMC5760450; doi:10.1111/mmi.13876)
Supplement: Supplementary file 3 — Supporting Table3 [file MMI-107-180-s003.xlsx]

## Sheet: Sheet1
Supporting Information Table S3: Strains used in this study
Strain	parental strain	plasmid	method	genotype/description	Reference
NA1000	-	-	-	NA1000; synchronizable derivative of CB15	Evinger et al., 1977
EG304	NA1000	pEG342	Electroporation	NA1000 xylX::fzlA, specR	Goley et al., 2010
EG312	EG304	pEG333	Electroporation	NA1000 xylX::fzlA; fzlA::ΔfzlA, specR	Goley et al., 2010
EG1310	EG312	pEG910	Electroporation	NA1000 xylX::fzlA; fzlA::ΔfzlA; vanA::mCherry-fzlA, kanR, specR	This study
EG1311	EG312	pEG911	Electroporation	NA1000 xylX::fzlA; fzlA::ΔfzlA; vanA::mCherry-fzlANH1 (P131A L136A R137E), kanR, specR	This study
EG1312	EG312	pEG912	Electroporation	NA1000 xylX::fzlA; fzlA::ΔfzlA; vanA::mCherry-fzlAUN1 (P131A), kanR, specR	This study
EG1313	EG312	pEG913	Electroporation	NA1000 xylX::fzlA; fzlA::ΔfzlA; vanA::mCherry-fzlAUE1 (Y223A D227K F228A), kanR, specR	This study
EG1314	EG312	pEG914	Electroporation	NA1000 xylX::fzlA; fzlA::ΔfzlA; vanA::mCherry-fzlAST6 (W187A K194E), kanR, specR	This study
EG1315	EG312	pEG915	Electroporation	NA1000 xylX::fzlA; fzlA::ΔfzlA; vanA::mCherry-fzlASOL5 (W187A), kanR, specR	This study
EG1426	EG312	pEG1078	Electroporation	NA1000 xylX::fzlA; fzlA::ΔfzlA; vanA::mCherry-fzlAW1 (P14A), kanR, specR	This study
EG1427	EG312	pEG1079	Electroporation	NA1000 xylX::fzlA; fzlA::ΔfzlA; vanA::mCherry-fzlASOL1 (R20D), kanR, specR	This study
EG1428	EG312	pEG1080	Electroporation	NA1000 xylX::fzlA; fzlA::ΔfzlA; vanA::mCherry-fzlAW2 (R27D E81K E83K ), kanR, specR	This study
EG1429	EG312	pEG1112	Electroporation	NA1000 xylX::fzlA; fzlA::ΔfzlA; vanA::mCherry-fzlAST1 (E25K), kanR, specR	This study
EG1430	EG312	pEG1082	Electroporation	NA1000 xylX::fzlA; fzlA::ΔfzlA; vanA::mCherry-fzlANB1 (W38A R124D), kanR, specR	This study
EG1431	EG312	pEG1105	Electroporation	NA1000 xylX::fzlA; fzlA::ΔfzlA; vanA::mCherry-fzlAW3 (K60D H61D R63D), kanR, specR	This study
EG1432	EG312	pEG1084	Electroporation	NA1000 xylX::fzlA; fzlA::ΔfzlA; vanA::mCherry-fzlAW4 (R89D D90R), kanR, specR	This study
EG1433	EG312	pEG1085	Electroporation	NA1000 xylX::fzlA; fzlA::ΔfzlA; vanA::mCherry-fzlAST2 (R94D E96K R98D), kanR, specR	This study
EG1434	EG312	pEG1086	Electroporation	NA1000 xylX::fzlA; fzlA::ΔfzlA; vanA::mCherry-fzlASOL2 (R99D W103A D105K), kanR, specR	This study
EG1435	EG312	pEG1087	Electroporation	NA1000 xylX::fzlA; fzlA::ΔfzlA; vanA::mCherry-fzlAWB1 (D109R E122K), kanR, specR	This study
EG1436	EG312	pEG1106	Electroporation	NA1000 xylX::fzlA; fzlA::ΔfzlA; vanA::mCherry-fzlASOL3 (D109R R127D), kanR, specR	This study
EG1437	EG312	pEG1088	Electroporation	NA1000 xylX::fzlA; fzlA::ΔfzlA; vanA::mCherry-fzlASOL4 (E111K H146D), kanR, specR	This study
EG1438	EG312	pEG1090	Electroporation	NA1000 xylX::fzlA; fzlA::ΔfzlA; vanA::mCherry-fzlANB2 (E119K), kanR, specR	This study
EG1439	EG312	pEG1091	Electroporation	NA1000 xylX::fzlA; fzlA::ΔfzlA; vanA::mCherry-fzlAW5 (K120D D184R), kanR, specR	This study
EG1440	EG312	pEG1093	Electroporation	NA1000 xylX::fzlA; fzlA::ΔfzlA; vanA::mCherry-fzlAW6 (D132R), kanR, specR	This study
EG1441	EG312	pEG1094	Electroporation	NA1000 xylX::fzlA; fzlA::ΔfzlA; vanA::mCherry-fzlANH2 (R140D E141K), kanR, specR	This study
EG1442	EG312	pEG1095	Electroporation	NA1000 xylX::fzlA; fzlA::ΔfzlA; vanA::mCherry-fzlANH3 (R144D), kanR, specR	This study
EG1443	EG312	pEG1098	Electroporation	NA1000 xylX::fzlA; fzlA::ΔfzlA; vanA::mCherry-fzlAW7 (L153A R157D), kanR, specR	This study
EG1444	EG312	pEG1107	Electroporation	NA1000 xylX::fzlA; fzlA::ΔfzlA; vanA::mCherry-fzlAW8 (D158R R163D R164D), kanR, specR	This study
EG1450	EG312	pEG1100	Electroporation	NA1000 xylX::fzlA; fzlA::ΔfzlA; vanA::mCherry-fzlAST4 (W159A W196A K199D), kanR, specR	This study
EG1451	EG312	pEG1101	Electroporation	NA1000 xylX::fzlA; fzlA::ΔfzlA; vanA::mCherry-fzlAST5 (G183W V185A), kanR, specR	This study
EG1452	EG312	pEG1108	Electroporation	NA1000 xylX::fzlA; fzlA::ΔfzlA; vanA::mCherry-fzlAST7 (K201D S202A R203D P204A), kanR, specR	This study
EG1453	EG312	pEG1102	Electroporation	NA1000 xylX::fzlA; fzlA::ΔfzlA; vanA::mCherry-fzlASOL6 (R207D L210A), kanR, specR	This study
EG1454	EG312	pEG1097	Electroporation	NA1000 xylX::fzlA; fzlA::ΔfzlA; vanA::mCherry-fzlAST3 (E151K K188D D189R), kanR, specR	This study
EG1455	EG312	pEG1103	Electroporation	NA1000 xylX::fzlA; fzlA::ΔfzlA; vanA::mCherry-fzlAW9 (D212R R213D), kanR, specR	This study
EG1456	EG312	pEG1104	Electroporation	NA1000 xylX::fzlA; fzlA::ΔfzlA; vanA::mCherry-fzlAW10 (P219A H222D), kanR, specR	This study
EG1600	NA1000	pEG1189	Electroporation	NA1000 fzlA::fzlANH2 (R140D E141K)	This study
EG1621	EG312	pEG786	Electroporation	NA1000 xylX::fzlA; fzlA::ΔfzlA; vanA::mCherry-fzlAUE2 (D227K), kanR, specR	This study
EG1628	EG1312	pEG1233	Electroporation	NA1000 xylX::fzlA; fzlA::ΔfzlA; vanA::mCherry-fzlAUN1 (P131A); PIPTG ftsZ-venus, kanR, specR, chlorR	This study
EG1629	EG1441	pEG1233	Electroporation	NA1000 xylX::fzlA; fzlA::ΔfzlA; vanA::mCherry-fzlANH2 (R140D E141K); PIPTG ftsZ-venus, kanR, specR, chlorR	This study
EG1760	EG1310	pEG1233	Electroporation	NA1000 xylX::fzlA; fzlA::ΔfzlA; vanA::mCherry-fzlA; PIPTG ftsZ-venus, kanR, specR, chlorR	This study
EG1761	EG1430	pEG1233	Electroporation	NA1000 xylX::fzlA; fzlA::ΔfzlA; vanA::mCherry-fzlANB1 (W38A R124D); PIPTG ftsZ-venus, kanR, specR, chlorR	This study
EG1762	EG1435	pEG1233	Electroporation	NA1000 xylX::fzlA; fzlA::ΔfzlA; vanA::mCherry-fzlAWB1 (D109R E122K); PIPTG ftsZ-venus, kanR, specR, chlorR	This study
EG1765	EG1438	pEG1233	Electroporation	NA1000 xylX::fzlA; fzlA::ΔfzlA; vanA::mCherry-fzlANB2 (E119K); PIPTG ftsZ-venus, kanR, specR, chlorR	This study
EG1766	EG1621	pEG1233	Electroporation	NA1000 xylX::fzlA; fzlA::ΔfzlA; vanA::mCherry-fzlAUE2 (D227K); PIPTG ftsZ-venus, kanR, specR, chlorR	This study
EG1767	EG1313	pEG1233	Electroporation	NA1000 xylX::fzlA; fzlA::ΔfzlA; vanA::mCherry-fzlAUE1 (Y223A D227K F228A); PIPTG ftsZ-venus, kanR, specR, chlorRs	This study
EG1768	EG1442	pEG1233	Electroporation	NA1000 xylX::fzlA; fzlA::ΔfzlA; vanA::mCherry-fzlANH3 (R144D); PIPTG ftsZ-venus, kanR, specR, chlorR	This study
EG1770	EG1311	pEG1233	Electroporation	NA1000 xylX::fzlA; fzlA::ΔfzlA; vanA::mCherry-fzlANH1 (P131A L136A R137E); PIPTG ftsZ-venus, kanR, specR, chlorRs	This study
EG1908	NA1000	pEG1235	Electroporation	NA1000 fzlA::fzlAUN1 (P131A)	This study
EG1909	NA1000	pEG1186	Electroporation	NA1000 fzlA::fzlANH3 (R144D)	This study
EG2217	NA1000	pEG1396	electroporated	NA1000 fzlA::3xFLAG-fzlA	This study
EG2302	EG312	pEG791	Electroporation	NA1000 xylX::fzlA; fzlA::ΔfzlA; vanA::mCherry-fzlAUN2 (Y223A), kanR, specR	This study
EG2304	EG312	pEG789	Electroporation	NA1000 xylX::fzlA; fzlA::ΔfzlA; vanA::mCherry-fzlAW11(F228A), kanR, specR	This study
EG2451	NA1000	pEG910	Electroporation	NA1000 vanA::mCherry-fzlA	This study
EG2452	EG2217	pEG910	Electroporation	NA1000 vanA::mCherry-fzlA; fzlA::3xFLAG-fzlA	This study
